# Supplementary material for: Interstitial Ag+ Engineering Enables Superior Resistive Switching in Quasi-2D Halide Perovskites
Source: Nanomaterials (Basel). 2025 Aug 16;15(16):1267. doi: 10.3390/nano15161267 (PMC12389324; doi:10.3390/nano15161267)
Supplement: Supplementary file 1 [file nanomaterials-15-01267-s001.zip]

Archive with 1 entries (1 files):
- nanomaterials-3777275-supplementary.pdf
